# Supplementary material for: Determination of 19 Steroid Hormones in Human Serum and Urine Using Liquid Chromatography-Tandem Mass Spectrometry
Source: Toxics. 2022 Nov 12;10(11):687. doi: 10.3390/toxics10110687 (PMC9699436; doi:10.3390/toxics10110687)
Supplement: Supplementary file 1 [file toxics-10-00687-s001.zip]

Archive with 1 entries (1 files):
- toxics-1991351-supplementary.pdf
